# Supplementary material for: Predicting the subcellular localization of viral proteins within a mammalian host cell
Source: Virol J. 2006 Apr 4;3:24. doi: 10.1186/1743-422X-3-24 (PMC1475561; doi:10.1186/1743-422X-3-24)
Supplement: Additional File 1 — which contains protein localization predictions for several different strains of the vaccinia virus. [file 1743-422X-3-24-S1.xls]

## Sheet: SupData_VacciniaVirusPrediction
PSLT subcellular localization predictions for vaccinia virus proteins (all strains available in SwissProt):
Swissprot ID	Most likely compartment	Second most likely compartment
O57245	Mitochondria
P21097	Mitochondria
P26670	Mitochondria
P24759	Nucleus
O57211	PM/cell surface
P20508	PM/cell surface
Q9JFA1	PM/cell surface
P04195	PM/cell surface
P20495	Nucleus
P07239	Nucleus
O93120	Nucleus
P20634	Nucleus
Q9JFA3	Nucleus
P04308	Nucleus
O57191	Nucleus
P20509	Nucleus
P06856	Nucleus
O57166	PM/cell surface
P20494	PM/cell surface	Secreted
Q86607	PM/cell surface
Q9JFH4	PM/cell surface
P01136	PM/cell surface
Q89182	PM/cell surface
P20978	PM/cell surface
P08714	PM/cell surface
P16561	PM/cell surface
Q01218	PM/cell surface
O57250	Nucleus
P20492	Nucleus
P16272	Nucleus
Q76ZV3	Cytosol
P68690	Cytosol
P68691	Cytosol
Q77TL9	Cytosol
P68692	Cytosol
O57261	Secreted
P21116	Secreted	PM/cell surface
P25212	Secreted
O57203	Cytosol
P68564	Cytosol
Q9JFB7	Cytosol
P68563	Cytosol
O57214	Nucleus
P20637	Nucleus
P05807	Nucleus
O57259	Cytosol	Nucleus
P21098	Nucleus	Cytosol
P24362	Nucleus	Cytosol
O57193	Nucleus
P20502	Nucleus
Q9JFC3	Nucleus
P12927	Nucleus
Q76RD8	Cytosol
P20503	Cytosol
P12848	Cytosol
O57175	Cytosol
P20493	Cytosol
P29883	Cytosol
P11158	Cytosol
O57204	Nucleus
P20504	Nucleus
P07392	Nucleus
O57230	Nucleus
P68694	Nucleus
Q9JF79	Nucleus
Q76ZP7	Nucleus
O57187	Nucleus
P21082	Nucleus
P21603	Nucleus
P21077	PM/cell surface
P23998	PM/cell surface
P25213	PM/cell surface
P20531	Secreted
P15058	Secreted
P20841	Secreted
P20842	Secreted
P15059	Secreted
Q85339	Secreted
P20532	Secreted
P18384	Secreted
Q76ZS7	Mitochondria
P68697	Mitochondria
P68698	Mitochondria
P20534	Nucleus
P16712	Nucleus
P21081	Nucleus
P21605	Nucleus
P21057	PM/cell surface
P24761	PM/cell surface
P21061	PM/cell surface
P24763	PM/cell surface
P21062	Secreted	PM/cell surface
P24764	PM/cell surface
P21063	PM/cell surface
P24765	PM/cell surface
P21071	Secreted	PM/cell surface
P24756	Secreted
P21073	Nucleus	Cytosol
P24768	Nucleus	Cytosol
P21074	PM/cell surface
Q01230	PM/cell surface
O57252	Nucleus	Cytosol
P20505	Nucleus	Cytosol
P16913	Nucleus	Cytosol
O57177	Nucleus	Cytosol
P21095	Nucleus	Cytosol
P29884	Nucleus	Cytosol
Q9JFE5	Nucleus	Cytosol
Q89121	Nucleus	Cytosol
P20640	Cytosol	Nucleus
P14356	Cytosol	Nucleus
O57174	Nucleus	Cytosol
P21013	Nucleus	Cytosol
P24357	Nucleus	Cytosol
P21014	PM/cell surface
Q00320	PM/cell surface
P24358	PM/cell surface
P68452	Nucleus
P68453	Nucleus
P24361	PM/cell surface
P68454	Cytosol	Nucleus
P68455	Cytosol	Nucleus
P07396	Cytosol	Nucleus
P68715	Nucleus
P68716	Nucleus
P20632	Cytosol	Nucleus
P04297	Cytosol	Nucleus
O57246	Cytosol
P21132	Cytosol
Q77TG9	Cytosol
P26669	Cytosol
P21001	Cytosol	Nucleus
P24769	Cytosol	Nucleus
P24084	Secreted	PM/cell surface
P24284	Secreted
O57254	Secreted	PM/cell surface
P21115	Secreted	PM/cell surface
P24083	Secreted	PM/cell surface
Q9JF44	Secreted	PM/cell surface
Q01227	Secreted	PM/cell surface
P21004	Secreted
P24770	Secreted
O57257	Nucleus	Cytosol
P68687	Nucleus	Cytosol
Q77TF6	Nucleus	Cytosol
Q76ZL3	Nucleus	Cytosol
O57263	Cytosol	Nucleus
P21076	Cytosol	Nucleus
Q01222	Cytosol	Nucleus
Q01223	Cytosol	Nucleus
P17373	Nucleus	Cytosol
P21037	Nucleus	Cytosol
Q9JFG1	Nucleus	Cytosol
P17371	Nucleus	Cytosol
P21042	Cytosol	Nucleus
P17372	Cytosol	Nucleus
P21101	Cytosol	Nucleus
P21102	Cytosol	Nucleus
P21103	PM/cell surface
P21106	Secreted
P68639	Secreted
P68638	Secreted
P21011	Peroxisome
P04311	Peroxisome
P21012	Peroxisome
P04312	Peroxisome
P20639	Nucleus
P18378	Nucleus
P20536	Nucleus	Mitochondria
P04303	Nucleus	Mitochondria
P17359	Cytosol	Nucleus
P17369	Cytosol	Nucleus
O57076	Secreted
O57096	Secreted
O57183	Cytosol	Nucleus
O57186	Nucleus
O57212	Peroxisome
O57213	Peroxisome
O57237	PM/cell surface
O57241	PM/cell surface
O57251	PM/cell surface
O57290	Secreted
Q6RFI1	PM/cell surface
Q6IV60	Cytosol	Nucleus
Q6J342	Cytosol	Nucleus
Q6J345	PM/cell surface
Q6J350	Secreted
Q6J351	Secreted
Q6J360	Nucleus
Q6J379	Secreted	PM/cell surface
Q6J380	Secreted
Q6J3K8	Cytosol	Nucleus
Q6J3L4	Cytosol	Nucleus
Q6J3M0	Cytosol	Nucleus
Q6J3M3	Nucleus
Q76PR9	Secreted
Q77TG5	Nucleus	Cytosol
Q77TJ6	Nucleus
Q77TJ8	Peroxisome
Q77TK5	Nucleus
Q77TN7	Secreted
Q76RC6	Nucleus
Q76RE9	Nucleus
Q76ZL8	Secreted	PM/cell surface
Q76ZM4	Nucleus	Cytosol
Q76ZM5	Secreted
Q76ZN7	PM/cell surface
Q76ZR7	Peroxisome
Q76ZR8	Peroxisome
Q7TEI4	Peroxisome
Q7TEI7	Nucleus
Q76ZR9	PM/cell surface
Q76ZW0	Mitochondria
Q76ZW1	Nucleus
Q76ZW2	Nucleus
Q76ZW4	Cytosol	Nucleus
Q76ZY4	Secreted
Q76ZZ0	Cytosol	Nucleus
Q76ZZ2	Cytosol	Nucleus
Q85322	Nucleus
Q85334	Cytosol	Nucleus
Q85336	Nucleus	Cytosol
Q85337	Cytosol	Nucleus
Q85344	Secreted	PM/cell surface
Q85348	Cytosol	Nucleus
Q85349	Nucleus	Mitochondria
Q80KX4	Secreted	PM/cell surface
Q86638	Nucleus
Q86863	Nucleus
Q80HT8	PM/cell surface
Q80HU1	PM/cell surface
Q80HW5	Nucleus
Q80HW6	Nucleus
Q80HX9	Nucleus	Cytosol
Q80HY3	Cytosol	Nucleus
Q80HY5	Cytosol	Nucleus
Q910J9	Cytosol
Q88961	Nucleus
Q89202	Cytosol	Nucleus
Q911R5	Secreted
Q98VP6	Secreted
Q8UYL3	Secreted
Q9DUN2	PM/cell surface
Q91UL9	PM/cell surface
Q9WJB4	Secreted
Q9YN57	PM/cell surface
Q9YN73	PM/cell surface
Q8BEI7	PM/cell surface
Q8BEI8	PM/cell surface
Q8BEI9	PM/cell surface
Q8BEJ0	Secreted
Q8BEK7	PM/cell surface
Q8BEK8	PM/cell surface
Q76ZX7	Nucleus
Q77TN4	Nucleus
Q9JF34	PM/cell surface
Q9JF35	Cytosol	Nucleus
Q9JF38	Secreted	PM/cell surface
Q9JF39	Secreted
Q9JF40	Secreted
Q9JF41	Cytosol	Nucleus
Q9JF45	Nucleus
Q9JF46	PM/cell surface
Q9JF49	Nucleus
Q9JF53	Mitochondria
Q9JF54	Secreted	PM/cell surface
Q9JF56	Secreted
Q9JF62	PM/cell surface
Q9JF98	Nucleus
Q9JF99	Peroxisome
Q9JFB0	Mitochondria
Q9JFB4	Nucleus
Q9JFC6	Cytosol
Q9JFD0	Nucleus
Q9JFD5	Nucleus
Q9JFD6	Nucleus
Q9JFD7	Nucleus
Q9JFE9	Cytosol
Q9JFF0	Nucleus	Cytosol
Q9JFF4	Secreted
Q9JFF5	Cytosol	Nucleus
Q9JFF8	Cytosol	Nucleus
Q9JFG8	Cytosol	Nucleus
Q9JFH0	Cytosol	Nucleus
Q9JFH1	Cytosol	Nucleus
Q9JFH5	Secreted
Q9WGA2	Nucleus	Cytosol
Q85338	Nucleus
Q85351	Nucleus
Q9ICI7	PM/cell surface
Q9JF32	PM/cell surface
Q6YI81	PM/cell surface
Q805H0	Cytosol	Nucleus
Q805K3	Nucleus
