# Supplementary material for: Predicting the subcellular localization of viral proteins within a mammalian host cell
Source: Virol J. 2006 Apr 4;3:24. doi: 10.1186/1743-422X-3-24 (PMC1475561; doi:10.1186/1743-422X-3-24)
Supplement: Additional File 2 — which contains protein localization predictions for several different strains of the human cytomegalovirus [file 1743-422X-3-24-S2.xls]

## Sheet: SupData_CytomegalovirusPredicti
PSLT subcellular localization predictions for human cytomegalovirus proteins (all strains available in SwissProt):
SwissProt ID	Most likely compartment	Second most likely compartment
P16788	PM/cell surface
Q68101	PM/cell surface
P08546	Nucleus
P16809	PM/cell surface
P16782	Cytosol
P09728	PM/cell surface
P09727	PM/cell surface
Q8UZK5	PM/cell surface
P09723	ER
P09703	PM/cell surface
P69332	PM/cell surface
P69333	PM/cell surface
P08560	PM/cell surface	Secreted
P17146	PM/cell surface
P17175	Secreted	PM/cell surface
P16769	Nucleus	Mitochondria
P16739	PM/cell surface
P16849	PM/cell surface
P16751	PM/cell surface
P09713	PM/cell surface
P60503	PM/cell surface
P09712	PM/cell surface
P14334	PM/cell surface
P09731	PM/cell surface
P09730	PM/cell surface
P09729	Secreted
Q5GA24	Secreted
Q5GA25	Secreted
Q5GA26	Secreted
Q5GA27	Secreted
Q5GA28	Secreted
Q5GA29	Secreted
Q5GA31	Secreted
Q5GA32	Secreted
Q5GA34	Secreted
Q5GA35	Secreted
Q5GA36	PM/cell surface
Q5GA37	Secreted
Q5GA38	Secreted
Q5GA39	Secreted
Q5GA42	Secreted
Q5GA44	Secreted
Q5GA45	Secreted
Q5GA46	Secreted
Q5GA47	Secreted
Q5GA48	Secreted
Q5GA49	Secreted
Q5GA52	Secreted
Q5GA53	Secreted
Q5GA54	Secreted
Q68393	PM/cell surface
Q68396	PM/cell surface
Q68399	Secreted
Q68400	PM/cell surface
Q68406	Secreted
Q5RLB0	PM/cell surface
Q5RLB2	PM/cell surface
Q5RLB3	PM/cell surface
Q5RLB4	PM/cell surface
Q5RLB5	PM/cell surface
Q5RLB8	PM/cell surface
Q5RLC0	PM/cell surface
Q5RLC3	PM/cell surface
Q5RLC4	PM/cell surface
Q5RLC5	PM/cell surface
Q5RLC7	PM/cell surface
Q5RLD3	PM/cell surface
Q5RLD5	PM/cell surface
Q5RLD6	PM/cell surface
Q5RLD7	PM/cell surface
Q5RLE1	PM/cell surface
Q5S1Y6	Secreted
Q5S1Y8	Secreted
Q5S1Y9	Secreted
Q5S1Z1	Secreted
Q5S1Z4	Secreted
Q5S1Z5	Secreted
Q5S1Z8	Secreted
Q6DMR9	Cytosol
Q6DMS0	Cytosol
Q6RXA4	ER
Q6RXD1	Nucleus	Mitochondria
Q6RXG2	Lysosome	Cytosol
Q6RXH0	Cytosol
Q6RXH3	Cytosol
Q69149	Nucleus
Q5UIN4	Cytosol
Q5UIN5	Cytosol
Q6J6V3	Cytosol
Q6RXK1	Secreted	PM/cell surface
Q6UN48	Secreted
Q6UN49	Secreted
Q6UN50	Secreted
Q6UN51	Secreted
Q6UN52	Secreted
Q6UN53	Secreted
Q6UN55	Secreted
Q6UN56	Secreted
Q6UN57	Secreted
Q6UN59	Secreted
Q77B47	Nucleus
Q77B49	Nucleus
Q70ET8	Secreted
Q70ET9	Secreted
Q70EU0	Secreted
Q70EU1	Secreted
Q70EU2	Secreted
Q70EU3	Secreted
Q70EU4	Secreted
Q70EU5	Secreted
Q70EU6	Secreted
Q70EU7	Secreted
Q70EU8	Secreted
Q645I4	Cytosol
Q645I5	Cytosol
Q645I6	Cytosol
Q645I7	Cytosol
Q645I8	Cytosol
Q77T39	Nucleus
Q77T40	Nucleus
Q6SVY5	ER
Q6SW21	Secreted
Q6SW23	PM/cell surface
Q6SW36	Nucleus	Mitochondria
Q6SW72	Lysosome	Cytosol
Q6SW77	Nucleus
Q6SW84	Cytosol
Q6SW87	Cytosol
Q6SWB3	Secreted	PM/cell surface
Q6SWC9	PM/cell surface
Q7TES5	Cytosol	Nucleus
Q7TES6	Cytosol	Nucleus
Q7TES7	Cytosol	Nucleus
Q7TES8	Cytosol	Nucleus
Q7TES9	Cytosol	Nucleus
Q7TET0	Cytosol	Nucleus
Q7TET1	Cytosol	Nucleus
Q7TET2	Cytosol	Nucleus
Q7TET3	Cytosol	Nucleus
Q7TET4	Cytosol	Nucleus
Q7TET5	Cytosol	Nucleus
Q7TET6	Cytosol	Nucleus
Q7TET7	Cytosol	Nucleus
Q7TET8	Cytosol	Nucleus
Q7TET9	Cytosol	Nucleus
Q7TEU0	Cytosol	Nucleus
Q7TEU1	Cytosol	Nucleus
Q7TEU2	Cytosol	Nucleus
Q7TEU3	Cytosol	Nucleus
Q805L0	PM/cell surface
Q80QB3	Cytosol	Nucleus
Q80QX9	PM/cell surface
Q80QY0	PM/cell surface
Q80QY1	PM/cell surface
Q80QY2	PM/cell surface
Q80QY3	PM/cell surface
Q6SWL2	Secreted
Q6SWP1	PM/cell surface
Q6SWR4	PM/cell surface
Q6SWR7	Secreted
Q6SWR9	PM/cell surface
Q6SWU5	Secreted
Q6SWU7	PM/cell surface
Q6SWX0	PM/cell surface
Q6SWX3	Secreted
Q6SWX5	PM/cell surface
Q6SX31	Secreted
Q6SX33	PM/cell surface
Q6SX66	PM/cell surface
Q6SXB7	PM/cell surface
Q7T7S5	Nucleus
Q8BDC3	PM/cell surface
Q8BDC4	PM/cell surface
Q8BDC5	PM/cell surface
Q8BDC6	PM/cell surface
Q8BDC7	PM/cell surface
Q8BDC8	PM/cell surface
Q8BDC9	PM/cell surface
Q8BDD0	PM/cell surface
Q8JMM2	Nucleus
Q7T9B1	Nucleus
Q910H9	PM/cell surface
Q910R5	PM/cell surface
Q910W9	PM/cell surface
Q8JYU5	Cytosol
Q8V2D1	PM/cell surface
Q91IR0	PM/cell surface
Q91IR1	PM/cell surface
Q91IR2	PM/cell surface
Q91IR3	PM/cell surface
Q91IR4	PM/cell surface
Q91IR5	PM/cell surface
Q8UZK4	Secreted	PM/cell surface
Q9PZQ6	PM/cell surface
Q9PZQ7	PM/cell surface
Q9PZQ8	PM/cell surface
Q9PZQ9	PM/cell surface
Q9PZR0	PM/cell surface
Q9PZR1	PM/cell surface
Q9PZR2	PM/cell surface
Q9PZR3	PM/cell surface
Q9PZR4	PM/cell surface
Q9PZR5	PM/cell surface
Q9PZR6	PM/cell surface
Q9PZR7	PM/cell surface
Q9PZR8	PM/cell surface
Q9PZR9	PM/cell surface
Q9PZS0	PM/cell surface
Q9PZS1	PM/cell surface
Q9PZS2	PM/cell surface
Q9PZS3	PM/cell surface
Q9PZS4	PM/cell surface
Q9PZS5	PM/cell surface
Q9PZS6	PM/cell surface
Q9PZS7	PM/cell surface
Q9PZS8	PM/cell surface
Q9ELS5	Nucleus
Q9YRI4	Nucleus
Q9YRI6	Nucleus
Q9YRI8	Nucleus
Q9YRJ0	Nucleus
Q9WPM2	PM/cell surface
Q9YRJ3	Nucleus
Q9PWX3	PM/cell surface
Q9PWX6	PM/cell surface
Q9PWY0	PM/cell surface
Q9PX08	PM/cell surface
Q9PX59	PM/cell surface
Q9PX94	PM/cell surface
Q9PXA1	PM/cell surface
Q9PXP2	Cytosol	Nucleus
Q9W886	Nucleus
Q9W8R8	Nucleus
Q9W8T6	Nucleus
Q9W8X8	Nucleus
Q9W909	Nucleus
Q9W936	Nucleus
Q9WKP2	Nucleus
Q9WKP3	Nucleus
Q9WKP4	Nucleus
Q9WKP5	Nucleus
Q9WKP6	Nucleus
Q9WKP7	Nucleus
Q9WKP8	Nucleus
Q9WKP9	Nucleus
Q9WKQ0	Nucleus
Q9WKQ1	Nucleus
Q9WKQ2	Nucleus
Q9WKQ3	Nucleus
Q9WKQ4	Nucleus
Q9WKQ5	Nucleus
Q9WKQ6	Nucleus
Q9WKQ7	Nucleus
Q9WKQ8	Nucleus
Q9WKQ9	Nucleus
Q9WKR0	Nucleus
Q9WKR1	Nucleus
Q9WKR2	Nucleus
Q9WKR4	Nucleus
Q9WKR5	Nucleus
Q9WKR6	Nucleus
Q9WKR7	Nucleus
Q9WKR8	Nucleus
Q5IV00	PM/cell surface
Q5IV01	PM/cell surface
Q5IV02	PM/cell surface
Q5IV03	PM/cell surface
Q5IV04	PM/cell surface
Q5IV05	PM/cell surface
Q5IV06	PM/cell surface
Q5IV08	PM/cell surface
Q5IV09	PM/cell surface
Q5IV10	PM/cell surface
Q5IV11	PM/cell surface
Q5IV12	PM/cell surface
Q5IV13	PM/cell surface
Q5IV14	PM/cell surface
Q5IV15	PM/cell surface
Q5IV17	PM/cell surface
Q7T838	PM/cell surface
Q9W9F9	Nucleus
Q9W9N8	Nucleus
Q7TEU4	Nucleus
Q7TEU5	Nucleus
Q7TEU6	Nucleus
Q7TEU7	Nucleus
Q7TEU8	Nucleus
Q7TEU9	Nucleus
Q7TEV0	Nucleus
Q7TEV1	Nucleus
Q7TEV2	Nucleus
Q7TEV3	Nucleus
Q7TEV4	Nucleus
Q7TEV5	Nucleus
Q7TEV6	Nucleus
Q805J4	PM/cell surface
Q805J8	PM/cell surface
Q80KM8	PM/cell surface
Q80KM9	PM/cell surface
Q80KN0	PM/cell surface
Q80KN1	PM/cell surface
Q80KN2	PM/cell surface
Q80KN3	PM/cell surface
Q80KN4	PM/cell surface
Q9WHN0	Nucleus
Q9WHN1	Nucleus
Q9WHN2	Nucleus
Q9WHN3	Nucleus
Q9WHN4	Nucleus
Q9WHN5	Nucleus
Q9WHN6	Nucleus
Q9WHN7	Nucleus
Q9WHN8	Nucleus
Q9WHN9	Nucleus
Q9WHP0	Nucleus
Q9WHP1	Nucleus
Q9WHP2	Nucleus
Q9WHP3	Nucleus
Q9WHP4	Nucleus
Q9WHP5	Nucleus
Q9WHP6	Nucleus
Q9WHP7	Nucleus
Q9WHP8	Nucleus
Q9WHP9	Nucleus
Q9WHQ0	Nucleus
Q9WHQ1	Nucleus
Q9WHQ2	Nucleus
Q9WHQ3	Nucleus
Q9WHQ4	Nucleus
Q9WHQ5	Nucleus
Q9WHQ6	Nucleus
Q9WHQ7	Nucleus
Q910D1	PM/cell surface
Q9IP65	PM/cell surface
Q9IP66	PM/cell surface
Q9IP67	PM/cell surface
Q9IP68	PM/cell surface
Q9IP69	PM/cell surface
Q9J4B7	Secreted
Q5GA55	PM/cell surface
Q910E0	PM/cell surface
Q910E5	PM/cell surface
Q910G1	PM/cell surface
Q910H3	PM/cell surface
Q910J4	PM/cell surface
Q910K7	PM/cell surface
Q910K9	PM/cell surface
Q910P5	PM/cell surface
Q910T2	PM/cell surface
Q910U7	PM/cell surface
Q910U8	PM/cell surface
Q910U9	PM/cell surface
Q910V1	PM/cell surface
Q6RX99	PM/cell surface
Q6RXE2	PM/cell surface
Q6RXF4	PM/cell surface
Q91QT6	PM/cell surface
Q91QT7	PM/cell surface
Q91QT8	PM/cell surface
Q91QT9	PM/cell surface
Q91QU0	PM/cell surface
Q91QU1	PM/cell surface
Q91QU2	PM/cell surface
Q6SVY0	PM/cell surface
Q6SW46	PM/cell surface
Q6SW64	PM/cell surface
Q6SW98	PM/cell surface
Q6SWF7	Secreted
Q6SWG0	Secreted
Q6SWG6	Secreted
Q6TFM3	Nucleus
Q6TFM4	Nucleus
Q6TFM5	Nucleus
Q6TFM6	Nucleus
Q6TFM7	Nucleus
Q6TFM8	Nucleus
Q6TFM9	Nucleus
Q6TFN0	Nucleus
Q6TFN1	Nucleus
Q6TFN2	Nucleus
Q6TFN3	Nucleus
Q6TFN4	Nucleus
Q6TFN5	Nucleus
Q6TFN6	Nucleus
Q6TFN7	Nucleus
Q6TFN8	Nucleus
Q6TFN9	Nucleus
Q6TFP0	Nucleus
Q6TFP1	Nucleus
Q6TFP2	Nucleus
Q6TFP3	Nucleus
Q6TFP4	Nucleus
Q6TFP5	Nucleus
Q6VNV1	PM/cell surface
Q68102	PM/cell surface
Q7TL93	Nucleus
Q7TL94	Nucleus
Q7TL95	Nucleus
Q7TL96	Nucleus
Q7TL97	Nucleus
Q805G1	PM/cell surface
Q805K7	PM/cell surface
